# Supplementary material for: Differences in Gastric Carcinoma Microenvironment Stratify According to EBV Infection Intensity: Implications for Possible Immune Adjuvant Therapy
Source: PLoS Pathog. 2013 May 9;9(5):e1003341. doi: 10.1371/journal.ppat.1003341 (PMC3649992; doi:10.1371/journal.ppat.1003341)
Supplement: Table S1 — Misclassified Hepatitis C virus reads. Reads were extracted from the Hepatitis C virus taxon from sample BR-4298 and subjected to further analysis by manual BLASTN using the NT database (NCBI). Highest ranking human and hepatitis C virus hits are shown. (XLS) [file ppat.1003341.s007.xls]

## Sheet: Hepatitis C Virus
>SRR203146.878013 count=1
CTCCGCCGAAAGTGGGAGGAAGATTTTCATACTGTTGACAGTAATATGTCG
>SRR203146.2728217 count=1
CGAAAGTGGGAGGAAGATTTTCATACTGTTGACAGTAATATGTCGCTATAT
>SRR203146.4618479 count=1
CGCCGAAAGTGGGAGGAAGATTTTCATACTGTTGACAGTAATATGTCGCTA
>SRR203146.36325775 count=1
ATATAGCGACATATTACTGTCAACAGTATGAAAATCTTCCTCCCACTTTCG
>SRR203146.13778602 count=1
TGAAGATATAGCGACATATTACTGTCAACAGTATGAAAATCTTCAGGTTGC
>SRR203146.37548200 count=1
AGATATAGCGACATATTACTGTCAACAGTATGAAAATCTTCCTCCCACTTT
