# Supplementary material for: Differences in Gastric Carcinoma Microenvironment Stratify According to EBV Infection Intensity: Implications for Possible Immune Adjuvant Therapy
Source: PLoS Pathog. 2013 May 9;9(5):e1003341. doi: 10.1371/journal.ppat.1003341 (PMC3649992; doi:10.1371/journal.ppat.1003341)
Supplement: Table S2 — Differential expression data of gastric carcinoma samples using EdgeR. (XLS) [file ppat.1003341.s008.xls]

## Sheet: Sheet2
Gene	logFC.HvN	logCPM.HvN	LR.HvN	Pvalue.HvN	AdjPValue.HvN	logFC.HvL	logCPM.HvL	LR.HvL	Pvalue.HvL	AdjPValue.HvL
AIM2	4.09488	3.52866	76.7059	1.98414e-18	7.20045e-15	4.25222	3.52866	44.6373	2.37137e-11	1.78204e-07
CHST11	2.49568	4.33072	46.1505	1.0951e-11	1.32471e-08	3.08899	4.33072	43.7755	3.68291e-11	1.78204e-07
WARS	3.72233	9.51201	78.2373	9.13773e-19	4.42144e-15	3.75214	9.51201	44.5338	2.50003e-11	1.78204e-07
IDO1	5.26467	7.65995	82.4227	1.09886e-19	1.5951e-15	5.35842	7.65995	42.822	5.99528e-11	2.17569e-07
GBP5	4.25622	7.19888	79.5443	4.71543e-19	3.42246e-15	4.16347	7.19888	41.1875	1.38308e-10	4.01535e-07
ICAM1	2.29654	7.45329	43.7174	3.7939e-11	3.05957e-08	2.73989	7.45329	39.6422	3.05025e-10	7.37958e-07
LAP3	2.50104	7.48128	60.2731	8.25691e-15	2.32583e-11	2.54713	7.48128	39.2887	3.65553e-10	7.58052e-07
TYMP	2.12441	6.4212	37.1445	1.0969e-09	5.88667e-07	2.66046	6.4212	37.7999	7.83863e-10	1.42232e-06
CRYM	-3.89516	0.542866	30.5414	3.26824e-08	1.11462e-05	-4.47858	0.542866	35.608	2.41296e-09	3.50265e-06
IFI16	1.79471	7.34793	23.9829	9.71959e-07	0.000201556	2.67005	7.34793	35.6535	2.35723e-09	3.50265e-06
IL18BP	2.35138	5.31779	41.7195	1.05355e-10	7.64664e-08	2.6669	5.31779	34.0799	5.28951e-09	6.98023e-06
FCRL6	3.19538	1.61091	33.529	7.02081e-09	3.0883e-06	4.30406	1.61091	33.7383	6.30475e-09	7.62664e-06
GM2A	1.37518	7.00298	19.0998	1.24057e-05	0.00134389	2.14893	7.00298	33.1809	8.39695e-09	9.37616e-06
CCL5	2.80234	6.60317	41.0873	1.45579e-10	1.00629e-07	3.17189	6.60317	31.7356	1.76655e-08	1.83166e-05
IL32	1.75225	7.3047	29.1661	6.64316e-08	2.05175e-05	2.21203	7.3047	31.5978	1.89643e-08	1.83524e-05
CIITA	2.48337	5.04534	38.3946	5.77907e-10	3.35556e-07	2.80629	5.04534	30.6688	3.0605e-08	2.77664e-05
HAPLN3	2.49769	4.09448	45.2622	1.72342e-11	1.56357e-08	2.571	4.09448	30.137	4.0258e-08	3.43255e-05
TLR8	2.61589	4.39017	37.3833	9.70474e-10	5.41823e-07	2.98877	4.39017	30.029	4.2564e-08	3.43255e-05
CD8A	2.87659	4.73049	44.8987	2.075e-11	1.77181e-08	3.02255	4.73049	29.8949	4.56113e-08	3.4847e-05
SAMHD1	1.44079	7.18461	21.3981	3.7315e-06	0.000558417	1.99607	7.18461	28.9934	7.26245e-08	5.02008e-05
SNX10	2.18209	6.09149	35.9578	2.01636e-09	9.44175e-07	2.43604	6.09149	29.043	7.07886e-08	5.02008e-05
JPH1	-4.7343	4.22714	25.2922	4.92691e-07	0.000119198	-5.38249	4.22714	28.9028	7.61019e-08	5.02134e-05
ANKRD43	-4.89626	3.38296	28.0891	1.15858e-07	3.23423e-05	-5.13548	3.38296	28.6392	8.72011e-08	5.50353e-05
GZMH	3.25532	2.87945	45.5117	1.51732e-11	1.53861e-08	3.37236	2.87945	28.4122	9.80433e-08	5.92998e-05
ZNF683	3.89459	2.80303	39.6181	3.08813e-10	2.0376e-07	4.47409	2.80303	27.9456	1.24772e-07	7.24474e-05
PTPN22	2.37001	4.49839	38.4602	5.58809e-10	3.35556e-07	2.52141	4.49839	27.6827	1.42934e-07	7.98013e-05
ITGB2	1.78795	7.08662	21.9327	2.8238e-06	0.000450442	2.43358	7.08662	27.4397	1.62068e-07	8.40209e-05
SLAMF8	2.05251	5.79458	29.0927	6.89961e-08	2.08656e-05	2.46168	5.79458	27.4598	1.60398e-07	8.40209e-05
C1orf204	2.04468	4.51418	30.5558	3.24402e-08	1.11462e-05	2.38354	4.51418	27.2997	1.74239e-07	8.72157e-05
ITGAL	2.20812	5.52333	30.5216	3.30178e-08	1.11462e-05	2.58241	5.52333	26.914	2.12713e-07	9.96046e-05
LIPA	1.23497	8.32136	11.1698	0.000831381	0.0242823	2.25349	8.32136	26.9183	2.1224e-07	9.96046e-05
GBP4	3.25848	7.79919	47.4653	5.59848e-12	9.02973e-09	3.18032	7.79919	26.5034	2.63079e-07	0.000119339
CD84	1.50998	4.77826	13.0584	0.000301931	0.0123091	2.5701	4.77826	26.3176	2.89631e-07	0.000123655
FAS	1.22866	5.4307	10.735	0.00105128	0.0282437	2.26282	5.4307	26.3662	2.82437e-07	0.000123655
SLC15A3	1.16334	5.05953	9.46941	0.00208927	0.0451307	2.26424	5.05953	26.1956	3.08518e-07	0.000127956
EFNA2	-4.77494	1.84763	22.0451	2.66325e-06	0.000429553	-5.55968	1.84763	26.1005	3.24097e-07	0.000130683
AOAH	1.63448	4.69198	16.188	5.73564e-05	0.00416293	2.47634	4.69198	25.5145	4.39076e-07	0.00017226
FYB	1.83259	6.34136	21.5167	3.50764e-06	0.000539511	2.42395	6.34136	25.299	4.90961e-07	0.000186015
HLA-DQB2	2.84774	4.15515	26.4191	2.7481e-07	6.9985e-05	3.62638	4.15515	25.2367	5.07084e-07	0.000186015
LYPD5	2.29398	2.61704	24.0122	9.57256e-07	0.000201385	2.95188	2.61704	25.1683	5.25393e-07	0.000186015
NKG7	2.94005	4.35676	45.4707	1.54936e-11	1.53861e-08	2.81412	4.35676	25.1827	5.21473e-07	0.000186015
HLA-DQA2	2.89618	6.2045	25.3462	4.79087e-07	0.000119198	3.7759	6.2045	25.1083	5.41995e-07	0.000187324
P2RX7	1.65752	3.26473	13.8236	0.000200803	0.0097162	2.70023	3.26473	24.9922	5.75625e-07	0.00019432
PRLR	-3.82367	5.22998	21.484	3.568e-06	0.000539511	-4.38238	5.22998	24.7839	6.41294e-07	0.000211569
VCAM1	1.68322	5.90154	18.1865	2.00298e-05	0.00199145	2.36762	5.90154	24.6127	7.00874e-07	0.000226086
CMKLR1	1.53687	4.84006	15.6982	7.4296e-05	0.00503963	2.30221	4.84006	24.5314	7.31086e-07	0.000230705
C1QA	1.81192	7.42064	18.4063	1.78466e-05	0.0018467	2.54917	7.42064	24.488	7.47751e-07	0.000230944
GPC3	-3.783	5.9516	12.0193	0.000526526	0.0177745	-6.42642	5.9516	24.2427	8.49271e-07	0.000251592
FCGR3A	1.52376	7.29599	12.0972	0.000504969	0.0171666	2.58974	7.29599	24.2653	8.39377e-07	0.000251592
CYBB	1.67664	7.47315	16.6841	4.4149e-05	0.00352125	2.43649	7.47315	24.0962	9.16405e-07	0.000266051
SIGLEC8	1.69508	2.60805	9.30742	0.00228227	0.0480137	3.34343	2.60805	24.0152	9.55781e-07	0.000272041
TRIM22	1.85664	6.36324	22.7147	1.87928e-06	0.000330815	2.32553	6.36324	23.9196	1.00445e-06	0.000280395
LAG3	3.14822	3.48953	47.0929	6.77018e-12	9.17117e-09	2.90525	3.48953	23.88	1.0253e-06	0.000280817
KLRD1	2.75963	3.26047	32.3913	1.26047e-08	5.22771e-06	3.03596	3.26047	23.8241	1.05554e-06	0.000283745
EMID1	-3.28233	2.32469	17.9654	2.24951e-05	0.00213424	-4.08629	2.32469	23.5157	1.23899e-06	0.000327005
PLEK	1.56734	6.24271	18.616	1.59873e-05	0.00169395	2.10399	6.24271	23.3153	1.375e-06	0.00035642
SH3BGRL2	-2.07546	7.00992	23.2583	1.41635e-06	0.000274131	-2.19396	7.00992	22.9829	1.63446e-06	0.000399275
CXCL11	4.45703	6.10215	59.6703	1.12158e-14	2.32583e-11	3.72344	6.10215	23.0457	1.58192e-06	0.000399275
FASLG	3.03519	1.55818	35.4071	2.67512e-09	1.2135e-06	3.17205	1.55818	22.9643	1.65035e-06	0.000399275
KLRK1	2.98865	3.56507	37.0364	1.15947e-09	5.88667e-07	3.04589	3.56507	23.0137	1.60854e-06	0.000399275
RAB15	-2.33213	5.78901	15.3924	8.73373e-05	0.00558497	-3.12363	5.78901	22.7196	1.87447e-06	0.000414471
SLC6A20	-4.85018	5.57591	21.2303	4.07281e-06	0.000591209	-5.26254	5.57591	22.7094	1.88448e-06	0.000414471
CCR5	1.96154	3.98148	20.2273	6.87655e-06	0.000875614	2.56007	3.98148	22.7771	1.81917e-06	0.000414471
FCGR1A	1.90652	2.86423	16.5444	4.75249e-05	0.00368915	2.74916	2.86423	22.7651	1.8306e-06	0.000414471
IFIH1	1.41824	5.77886	15.6805	7.49923e-05	0.00504235	2.02973	5.77886	22.7347	1.85981e-06	0.000414471
TNFSF10	1.48228	7.47027	16.4195	5.07607e-05	0.00383772	2.08308	7.47027	22.7731	1.82298e-06	0.000414471
LRP4	-3.45589	4.98641	14.5613	0.00013567	0.00745977	-4.83836	4.98641	22.6205	1.97363e-06	0.000424968
IGSF6	1.60178	4.44889	13.7979	0.000203563	0.00972012	2.46927	4.44889	22.6039	1.99076e-06	0.000424968
C1orf162	1.5003	4.7409	15.2238	9.54918e-05	0.00600069	2.17596	4.7409	22.4254	2.18464e-06	0.000459597
GIMAP4	1.44189	5.53245	13.64	0.000221419	0.0102884	2.18597	5.53245	22.112	2.57191e-06	0.000528828
KCNJ10	3.3925	2.78313	29.7655	4.87595e-08	1.57287e-05	3.89573	2.78313	22.1011	2.58658e-06	0.000528828
TBX21	2.56804	0.950737	32.139	1.43526e-08	5.64479e-06	2.69062	0.950737	21.9831	2.75059e-06	0.00055455
NT5DC2	-1.62222	6.06246	13.946	0.000188137	0.00928909	-2.2485	6.06246	21.9486	2.8005e-06	0.000556877
C1QC	1.51206	8.09673	12.7177	0.000362213	0.0137641	2.36766	8.09673	21.7682	3.07665e-06	0.000586118
CLEC12A	2.55861	2.42366	27.7484	1.38165e-07	3.78415e-05	2.87562	2.42366	21.7425	3.1181e-06	0.000586118
CXCL10	3.92723	7.34422	52.833	3.63155e-13	6.58945e-10	3.34601	7.34422	21.7738	3.06763e-06	0.000586118
CXCL9	3.73712	8.87865	36.7472	1.34484e-09	6.50724e-07	3.84974	8.87865	21.7233	3.14944e-06	0.000586118
IRF1	1.93118	7.17122	31.7411	1.76151e-08	6.72896e-06	1.95865	7.17122	21.7828	3.05332e-06	0.000586118
GBP1	2.49494	7.51654	31.6481	1.84798e-08	6.87827e-06	2.59928	7.51654	21.5761	3.40058e-06	0.000617036
PRF1	2.72274	4.01829	47.0415	6.94977e-12	9.17117e-09	2.34245	4.01829	21.5799	3.39397e-06	0.000617036
RCOR2	-3.29426	2.02697	18.2649	1.9222e-05	0.00192432	-3.82855	2.02697	21.5035	3.53181e-06	0.000632935
APOL3	1.86091	5.21102	21.0819	4.40063e-06	0.00062627	2.29113	5.21102	21.4472	3.63713e-06	0.00064386
C1QB	1.94653	8.77574	17.7545	2.51321e-05	0.00231302	2.62704	8.77574	21.3869	3.75331e-06	0.000651899
EGR2	1.28057	3.98848	9.22503	0.00238729	0.0490848	2.29893	3.98848	21.3693	3.78792e-06	0.000651899
LCP2	1.42488	6.2904	20.5568	5.78864e-06	0.000778037	1.72796	6.2904	21.3545	3.81727e-06	0.000651899
CCL4	2.1572	4.52703	28.4694	9.51928e-08	2.70945e-05	2.31366	4.52703	21.311	3.90491e-06	0.000655538
RNF208	-2.86899	2.41711	16.825	4.09901e-05	0.00332409	-3.48761	2.41711	21.2295	4.0745e-06	0.000664556
PLEKHG6	-2.21406	4.95153	15.0012	0.000107445	0.00644493	-2.88573	4.95153	21.1949	4.1486e-06	0.000669123
HAVCR2	1.26425	5.22025	10.9678	0.000927083	0.0261316	2.06645	5.22025	21.1473	4.25296e-06	0.000675441
NCKAP1L	1.38707	5.67644	12.9108	0.000326699	0.0128256	2.10545	5.67644	21.1348	4.28083e-06	0.000675441
NPNT	-3.41093	6.53008	21.7826	3.05354e-06	0.000481795	-3.49665	6.53008	21.0764	4.41329e-06	0.000688853
CNTNAP2	-4.09843	4.81157	14.9712	0.000109167	0.00648531	-5.3809	4.81157	21.0179	4.55014e-06	0.000689936
MYOM3	-3.06078	3.16497	11.0609	0.000881668	0.0251935	-4.88431	3.16497	21.0255	4.53205e-06	0.000689936
ProSAPiP1	-2.45787	5.34386	12.6726	0.000371046	0.0139176	-3.54454	5.34386	21.0126	4.56282e-06	0.000689936
HLA-DOA	2.15368	5.8557	19.8047	8.57717e-06	0.00101225	2.75398	5.8557	20.9041	4.8285e-06	0.000722582
KLHDC7B	3.39369	2.61492	42.4103	7.39995e-11	5.65356e-08	3.1088	2.61492	20.7898	5.12542e-06	0.00075919
C3AR1	1.20542	5.66369	10.6996	0.00107161	0.0286473	1.96825	5.66369	20.7481	5.23841e-06	0.000768089
HLA-DRB5	2.07162	8.12115	18.0499	2.15191e-05	0.00206868	2.75144	8.12115	20.7239	5.30487e-06	0.000770055
CD300LF	1.80578	3.26963	16.9548	3.82798e-05	0.00312174	2.42769	3.26963	20.6481	5.51926e-06	0.000785997
THEMIS	2.36523	3.49004	21.4942	3.54905e-06	0.000539511	2.92121	3.49004	20.6468	5.52299e-06	0.000785997
CD53	1.4949	6.92315	16.1195	5.94677e-05	0.00425238	2.01025	6.92315	20.4422	6.14609e-06	0.000849683
PTAFR	1.40087	5.4865	12.6453	0.000376502	0.0139932	2.11536	5.4865	20.4492	6.12338e-06	0.000849683
SIGLEC10	1.74501	4.72943	19.7298	8.92007e-06	0.00102765	2.15396	4.72943	20.4591	6.09189e-06	0.000849683
BATF2	2.32704	4.87009	37.0087	1.17604e-09	5.88667e-07	2.15724	4.87009	20.3984	6.28832e-06	0.000853096
AMN	-2.52405	4.69293	23.0116	1.61027e-06	0.000299675	-2.48634	4.69293	20.4076	6.25803e-06	0.000853096
CLEC2B	1.51977	4.35921	14.0543	0.00017761	0.00907479	2.17957	4.35921	20.1931	7.00059e-06	0.000932836
ALOX15B	2.5196	2.29162	28.7444	8.25884e-08	2.39771e-05	2.66226	2.29162	20.0894	7.3907e-06	0.000966517
C20orf56	-6.75375	6.94634	15.2332	9.50189e-05	0.00599693	-8.59536	6.94634	20.092	7.38066e-06	0.000966517
HSD11B1	1.98066	3.38281	17.2396	3.29504e-05	0.00282177	2.63317	3.38281	20.0684	7.47203e-06	0.000968428
B3GALT5	-6.52753	3.89279	23.6181	1.17475e-06	0.000233598	-5.9274	3.89279	19.9864	7.7995e-06	0.00098598
MUPCDH	-2.44875	6.93723	11.3223	0.000765825	0.0230734	-3.67461	6.93723	19.9835	7.81122e-06	0.00098598
MSN	1.32201	8.69881	11.4421	0.000717987	0.0221751	2.06555	8.69881	20.0143	7.68645e-06	0.00098598
C17orf87	1.7619	2.80795	14.179	0.000166217	0.00874207	2.54358	2.80795	19.9631	7.89492e-06	0.000987955
PPP2R2B	2.08055	1.14873	18.5897	1.62095e-05	0.00170505	2.67095	1.14873	19.9432	7.9777e-06	0.00098978
HLA-DMB	1.88911	7.13297	20.7707	5.17694e-06	0.0007157	2.25558	7.13297	19.8204	8.5068e-06	0.00103769
SAMD9L	1.66003	6.61216	14.1513	0.000168683	0.00880794	2.37287	6.61216	19.8309	8.46052e-06	0.00103769
CXCL14	-3.94699	7.4168	13.0494	0.000303379	0.0123091	-5.46333	7.4168	19.7689	8.73928e-06	0.00105716
B4GALNT4	-5.64549	2.45886	16.0821	6.06551e-05	0.00429497	-6.75686	2.45886	19.7268	8.93412e-06	0.0010718
HLA-DMA	1.92851	7.54888	19.9107	8.11436e-06	0.000965476	2.34556	7.54888	19.6124	9.48515e-06	0.0011194
GPR174	2.27467	0.934077	17.1567	3.44202e-05	0.00287828	3.05778	0.934077	19.5704	9.69576e-06	0.00113503
SGK2	-4.1207	3.82084	20.457	6.09862e-06	0.000804797	-4.15545	3.82084	19.5165	9.97321e-06	0.00115817
C1orf115	-2.33617	4.91297	13.9683	0.000185924	0.0092427	-3.0151	4.91297	19.4082	1.05551e-05	0.0011813
KCNJ3	-6.70367	2.74505	19.3062	1.11342e-05	0.00123377	-6.91934	2.74505	19.459	1.02782e-05	0.0011813
CECR1	1.37159	7.02919	11.8009	0.000592029	0.0192688	2.08587	7.02919	19.4317	1.04261e-05	0.0011813
ROBO2	-3.99877	2.70759	18.3831	1.80649e-05	0.0018467	-4.31539	2.70759	19.4039	1.05793e-05	0.0011813
FPR3	1.18757	6.2778	10.5459	0.00116449	0.0304385	1.88829	6.2778	19.4348	1.04096e-05	0.0011813
C4orf7	4.58404	4.33145	26.4814	2.66086e-07	6.89733e-05	5.59224	4.33145	19.3266	1.10159e-05	0.00120692
CDX1	-7.27436	5.78789	19.7523	8.81554e-06	0.00102373	-7.32384	5.78789	19.3193	1.10581e-05	0.00120692
CKB	-3.1018	6.42748	14.7008	0.000125994	0.00708889	-3.86455	6.42748	19.2482	1.14776e-05	0.00123414
PTPRC	1.64411	7.25347	17.2596	3.26039e-05	0.00282177	2.09254	7.25347	19.2579	1.14196e-05	0.00123414
SLAMF7	2.42827	6.40047	27.2986	1.74334e-07	4.60114e-05	2.56248	6.40047	19.2181	1.16603e-05	0.00123548
SLC31A2	1.46402	4.77477	22.2195	2.43191e-06	0.000405766	1.62522	4.77477	19.2229	1.1631e-05	0.00123548
DOCK2	1.32717	5.3401	12.9536	0.000319303	0.0126294	1.90339	5.3401	19.0741	1.25741e-05	0.00132265
IL8RBP	3.20939	3.15621	27.4877	1.58098e-07	4.2499e-05	3.51052	3.15621	19.0577	1.26824e-05	0.00132445
NMNAT3	-2.53433	2.90257	14.2263	0.000162092	0.00858735	-3.19375	2.90257	19.0139	1.29769e-05	0.00133812
OAS2	1.62865	4.98627	13.2439	0.00027347	0.0115389	2.35165	4.98627	19.0109	1.29977e-05	0.00133812
IFIT3	1.51814	6.46758	11.8707	0.000570233	0.0188984	2.29741	6.46758	18.979	1.32167e-05	0.00134163
LGMN	1.03327	7.65521	10.009	0.00155778	0.0373765	1.64874	7.65521	18.9227	1.3612e-05	0.00137217
FOXA2	-2.79351	5.07911	12.8333	0.000340496	0.0132413	-3.7365	5.07911	18.8049	1.44793e-05	0.00144952
SIGLEC1	1.3911	5.1295	9.72146	0.00182128	0.0410524	2.29441	5.1295	18.7524	1.48835e-05	0.00146972
KIAA1618	1.41641	5.71125	14.9697	0.000109249	0.00648531	1.87744	5.71125	18.617	1.59788e-05	0.0015567
HNF4A	-1.89679	5.33045	11.5517	0.000676879	0.0213599	-2.65577	5.33045	18.4426	1.75103e-05	0.00167392
TTR	-5.86404	4.5924	10.7928	0.00101896	0.0278074	-9.10971	4.5924	18.4406	1.75279e-05	0.00167392
DNAJC5B	2.03054	1.43036	14.0229	0.000180598	0.00910265	2.88152	1.43036	18.3635	1.82518e-05	0.00170056
GIMAP5	1.59733	4.26012	15.0049	0.000107231	0.00644493	2.12348	4.26012	18.3611	1.82755e-05	0.00170056
PIK3AP1	1.33683	6.68299	13.383	0.00025392	0.0111021	1.85204	6.68299	18.3636	1.82511e-05	0.00170056
CX3CL1	2.88259	5.05178	45.4201	1.58991e-11	1.53861e-08	2.33149	5.05178	18.2087	1.97968e-05	0.0018188
CD96	2.02233	4.73648	19.754	8.8077e-06	0.00102373	2.38976	4.73648	18.1761	2.01386e-05	0.00182707
TM7SF4	2.23787	1.19671	12.9145	0.000326054	0.0128256	3.35312	1.19671	18.1504	2.04123e-05	0.0018404
IFNG	4.0287	1.9859	38.5257	5.40373e-10	3.35556e-07	3.69827	1.9859	18.1001	2.09593e-05	0.00185515
CD8B	2.37295	2.29445	21.2729	3.98321e-06	0.000584661	2.75043	2.29445	18.073	2.12598e-05	0.00187035
APOBEC3H	2.1578	0.892659	20.1413	7.19254e-06	0.00090006	2.53418	0.892659	17.9997	2.20944e-05	0.00192049
FCER1G	1.5588	6.91619	17.9748	2.23849e-05	0.00213424	1.87024	6.91619	18.0006	2.2083e-05	0.00192049
CA8	-4.56747	3.75443	16.2525	5.54376e-05	0.00404388	-5.05421	3.75443	17.8596	2.37815e-05	0.00204267
ARAP2	1.11046	5.39358	12.6012	0.000385505	0.0141671	1.54023	5.39358	17.7817	2.47753e-05	0.00211552
EMR2	1.48118	4.92233	15.1011	0.000101904	0.00621531	1.91472	4.92233	17.7226	2.55577e-05	0.00215695
SYT7	-3.60842	4.44019	13.2755	0.0002689	0.0115389	-4.55599	4.44019	17.6911	2.59834e-05	0.0021802
CRTAM	2.24476	1.56324	17.234	3.30463e-05	0.00282177	2.84486	1.56324	17.6553	2.64774e-05	0.00218379
CTSS	1.59905	8.76977	12.8883	0.000330635	0.0129019	2.24859	8.76977	17.6306	2.68243e-05	0.00218754
LYPD3	1.99932	3.33985	10.6174	0.00112026	0.0296205	3.20687	3.33985	17.638	2.67193e-05	0.00218754
STX11	1.58363	3.75696	17.8986	2.32997e-05	0.00218437	1.88579	3.75696	17.6031	2.7215e-05	0.002207
FAM84A	-3.40945	5.56841	14.7035	0.000125814	0.00708889	-3.99374	5.56841	17.5086	2.86007e-05	0.00229375
EOMES	2.1173	2.53957	17.1413	3.46996e-05	0.00287828	2.65422	2.53957	17.4881	2.89117e-05	0.00230595
AGR3	-4.86089	6.40594	21.1543	4.2376e-06	0.00060904	-4.41254	6.40594	17.4562	2.94007e-05	0.00230692
CGREF1	-3.21972	4.13024	28.8301	7.9012e-08	2.34069e-05	-2.49336	4.13024	17.4594	2.93515e-05	0.00230692
IL2RB	1.82223	5.36206	22.9748	1.64143e-06	0.000301607	1.93379	5.36206	17.4661	2.92474e-05	0.00230692
FGL2	1.36333	6.87934	12.6828	0.000369029	0.0138778	1.89399	6.87934	17.4443	2.95843e-05	0.00230885
GRIN3A	2.35798	1.47054	25.0598	5.55785e-07	0.000130125	2.46246	1.47054	17.4211	2.99482e-05	0.0023201
HK3	1.91772	2.58186	17.1451	3.46297e-05	0.00287828	2.36729	2.58186	17.4047	3.02079e-05	0.0023201
SIX1	2.00837	1.62586	11.7906	0.000595309	0.0193322	3.02157	1.62586	17.3166	3.16409e-05	0.00241736
HOXA11	-5.29435	2.68078	17.2372	3.2991e-05	0.00282177	-5.46735	2.68078	17.2414	3.29178e-05	0.00247582
AIF1	1.32303	5.54954	11.0938	0.000866165	0.0249469	1.94674	5.54954	17.2067	3.35253e-05	0.00249579
KCNH8	-4.6642	1.99048	17.2027	3.35958e-05	0.00285191	-4.83443	1.99048	17.2066	3.35271e-05	0.00249579
CD86	1.29659	5.25185	12.1654	0.000486854	0.0166679	1.81873	5.25185	17.195	3.37318e-05	0.00249822
PLA2G4F	-4.69542	3.36004	17.7512	2.51762e-05	0.00231302	-4.75441	3.36004	17.1647	3.42745e-05	0.00252416
IFI44L	1.58869	6.00842	9.75525	0.00178811	0.0408501	2.53678	6.00842	17.1561	3.44299e-05	0.00252416
SLC39A5	-4.52871	5.11456	16.264	5.51011e-05	0.00403963	-4.85519	5.11456	17.0672	3.60804e-05	0.00261871
COL9A1	-3.84599	2.64675	12.9726	0.000316088	0.0125708	-4.80283	2.64675	16.9986	3.74066e-05	0.00270146
IL17RE	-2.2262	4.86145	17.2477	3.28092e-05	0.00282177	-2.33647	4.86145	16.9031	3.93367e-05	0.00282475
SLC5A9	-3.4963	2.22993	10.1176	0.00146858	0.0359492	-5.14212	2.22993	16.8951	3.95029e-05	0.00282475
EPPK1	-2.65459	5.9125	17.4494	2.95059e-05	0.0026603	-2.7346	5.9125	16.7516	4.26055e-05	0.00300181
MSI1	-4.96473	2.9122	16.0639	6.1239e-05	0.00431527	-5.28627	2.9122	16.7427	4.28062e-05	0.00300181
PAIP2B	-2.94557	3.16356	16.4896	4.89188e-05	0.00375717	-3.12793	3.16356	16.7448	4.27587e-05	0.00300181
LRRN1	-4.45962	3.60616	13.106	0.000294358	0.0121578	-5.46828	3.60616	16.6686	4.45117e-05	0.00309154
XAF1	1.37235	6.49256	9.71675	0.00182596	0.041094	2.12897	6.49256	16.6447	4.50752e-05	0.00311577
ARHGAP25	1.3274	4.42296	11.6846	0.000630188	0.0201938	1.8704	4.42296	16.6039	4.60551e-05	0.003124
ABP1	-3.32035	6.71918	13.7586	0.000207865	0.00982854	-3.9254	6.71918	16.6128	4.58406e-05	0.003124
SLC15A1	-5.62392	3.07003	15.1921	9.71075e-05	0.00604358	-6.18977	3.07003	16.6285	4.54616e-05	0.003124
LOC100294362	1.55555	3.63819	14.7529	0.000122559	0.00703187	1.97626	3.63819	16.5729	4.68157e-05	0.00316082
FLJ23834	-2.26611	0.838653	11.1206	0.000853733	0.0246377	-3.04023	0.838653	16.5314	4.78515e-05	0.00321579
LAMP3	2.01373	5.26227	22.4427	2.16504e-06	0.000369738	2.12075	5.26227	16.4589	4.97162e-05	0.00331046
EVL	1.39074	5.34757	14.7229	0.000124523	0.00708855	1.74526	5.34757	16.4497	4.99572e-05	0.00331132
SPN	1.86447	4.0614	20.0266	7.63738e-06	0.000939527	2.06083	4.0614	16.4393	5.0232e-05	0.0033144
ABI3	1.266	4.23605	11.0788	0.000873189	0.0250004	1.81442	4.23605	16.409	5.10424e-05	0.00334564
MFSD6L	-4.40236	1.2684	17.4877	2.89177e-05	0.00262356	-4.38021	1.2684	16.4044	5.11665e-05	0.00334564
SLA	1.32401	5.18068	14.0484	0.00017817	0.00907479	1.69058	5.18068	16.3768	5.1918e-05	0.00336447
TNFSF13B	1.63447	3.81443	12.8297	0.000341157	0.0132413	2.22495	3.81443	16.3777	5.18914e-05	0.00336447
CYSLTR2	2.11466	0.93164	20.3359	6.49713e-06	0.000842075	2.34259	0.93164	16.298	5.4122e-05	0.00347626
GFRA3	-4.31366	1.54907	13.7735	0.000206228	0.00979257	-5.02294	1.54907	16.2985	5.41055e-05	0.00347626
DOCK8	1.32651	5.78093	14.1553	0.000168327	0.00880794	1.68175	5.78093	16.2618	5.51655e-05	0.00352768
LTK	-4.23856	2.69093	17.0242	3.69064e-05	0.00304394	-4.26854	2.69093	16.2342	5.59731e-05	0.00356362
GPD1	-2.8232	4.18603	11.8467	0.000577634	0.0190567	-3.61471	4.18603	16.2102	5.66869e-05	0.00359331
HCK	1.2094	4.84156	11.4845	0.000701779	0.0218606	1.68634	4.84156	16.2007	5.69743e-05	0.00359582
SERPING1	1.9678	8.92532	16.3828	5.17515e-05	0.00387109	2.40255	8.92532	16.1815	5.75525e-05	0.00361659
NPL	1.27662	4.40219	11.896	0.000562551	0.0187724	1.75058	4.40219	16.0996	6.00982e-05	0.00372233
PLA2G7	1.44954	5.49183	12.7079	0.000364111	0.0138001	1.94267	5.49183	16.0944	6.02609e-05	0.00372233
UBE2L6	1.74313	7.11726	20.3056	6.60069e-06	0.000847925	1.88083	7.11726	16.0974	6.01656e-05	0.00372233
ZNF711	-1.70564	4.10755	10.7953	0.00101757	0.0278074	-2.29053	4.10755	16.081	6.06908e-05	0.003733
ACP5	1.54501	6.49664	13.8017	0.000203156	0.00972012	1.99603	6.49664	16.0571	6.14602e-05	0.00376437
GUCY2C	-3.85663	5.73212	12.5475	0.000396741	0.0145051	-4.73147	5.73212	16.0049	6.31774e-05	0.00383282
RBP4	-5.07513	5.48494	12.6178	0.000382096	0.0141132	-6.22432	5.48494	15.9998	6.33498e-05	0.00383282
SLC29A4	-4.47352	4.00646	13.8308	0.000200026	0.00971096	-5.13164	4.00646	15.9992	6.33699e-05	0.00383282
SLC16A9	-5.1443	2.43836	22.8528	1.74892e-06	0.000317342	-4.16362	2.43836	15.9299	6.57336e-05	0.00395929
MLYCD	-1.42894	3.39896	10.9678	0.000927099	0.0261316	-1.89014	3.39896	15.914	6.62856e-05	0.00395968
RNF213	1.65768	8.77103	16.1444	5.86932e-05	0.00421777	1.97876	8.77103	15.8228	6.95589e-05	0.00413819
DOCK10	1.2457	5.13038	10.735	0.0010513	0.0282437	1.77792	5.13038	15.8073	7.01299e-05	0.00415513
HLA-DRB6	2.08715	6.66877	13.7716	0.000206429	0.00979257	2.77277	6.66877	15.786	7.09251e-05	0.00418516
IYD	-4.30165	5.25682	15.6606	7.57884e-05	0.00504653	-4.48935	5.25682	15.7663	7.16682e-05	0.00419405
EVI2B	1.42858	6.5724	13.5488	0.000232441	0.0104794	1.83234	6.5724	15.7511	7.22441e-05	0.00419478
HLA-DQA1	2.14978	8.35647	19.4018	1.05905e-05	0.00118667	2.39389	8.35647	15.651	7.61739e-05	0.00440534
PHGR1	-4.8313	5.61462	12.7363	0.000358626	0.0136636	-5.78238	5.61462	15.6324	7.69262e-05	0.00443119
WNK2	-3.547	5.46939	16.6335	4.53428e-05	0.00357715	-3.55787	5.46939	15.5895	7.86888e-05	0.00451481
DOK2	1.46628	3.25208	11.8318	0.00058229	0.0191233	2.00298	3.25208	15.5318	8.11285e-05	0.00461828
GZMA	2.55683	4.47944	30.2185	3.86019e-08	1.27351e-05	2.31326	4.47944	15.5322	8.11116e-05	0.00461828
PLA2G2D	2.8902	4.19937	16.4533	4.98634e-05	0.00378962	3.6636	4.19937	15.5012	8.24543e-05	0.00465723
MYO7B	-3.51961	5.81969	13.0301	0.000306517	0.012367	-4.11816	5.81969	15.493	8.28124e-05	0.00465932
NPC1L1	-5.75082	4.93498	16.3774	5.18993e-05	0.00387109	-5.68214	4.93498	15.4588	8.43241e-05	0.00469262
LCP1	1.47372	8.44648	12.3133	0.000449747	0.0156185	1.96885	8.44648	15.4526	8.4602e-05	0.00469262
PARP14	1.27705	7.6204	11.8367	0.00058074	0.0191157	1.71991	7.6204	15.4504	8.46972e-05	0.00469262
RAC2	1.2973	6.11283	15.9722	6.42782e-05	0.00448587	1.50882	6.11283	15.4582	8.43508e-05	0.00469262
TARP	1.49286	0.675371	9.83248	0.00171457	0.0399471	2.23337	0.675371	15.3715	8.831e-05	0.00485571
BRSK2	-5.33314	2.16696	17.3897	3.04477e-05	0.00269499	-5.04105	2.16696	15.3289	9.0325e-05	0.00490376
VSIG2	-6.25965	5.31736	18.415	1.77651e-05	0.0018467	-5.62721	5.31736	15.3256	9.04809e-05	0.00490376
LILRB4	1.48497	5.2972	11.8037	0.000591116	0.0192688	2.02002	5.2972	15.3352	9.00211e-05	0.00490376
IL10RA	1.24456	5.48947	10.6312	0.00111195	0.0294545	1.75469	5.48947	15.2756	9.29094e-05	0.00501366
APOBEC3G	1.76565	4.416	16.4959	4.87556e-05	0.00375717	2.06033	4.416	15.2577	9.37925e-05	0.00504256
UGT2B15	-3.4405	4.57747	11.4265	0.000724046	0.0222818	-4.34239	4.57747	15.2344	9.49576e-05	0.00506766
EPSTI1	1.82289	6.28191	14.8061	0.00011915	0.00697414	2.25131	6.28191	15.2268	9.53428e-05	0.00506958
PPP1R1B	-4.6451	7.09789	16.5963	4.62405e-05	0.00360875	-4.53551	7.09789	15.2048	9.64571e-05	0.00507309
IL2RG	1.83896	7.4086	15.6796	7.50308e-05	0.00504235	2.20542	7.4086	15.1842	9.75146e-05	0.00509739
GVIN1	1.84601	4.01306	16.1076	5.98429e-05	0.00425823	2.18382	4.01306	15.1675	9.83841e-05	0.00511057
HLA-DPB1	1.62914	8.4379	11.8068	0.000590157	0.0192688	2.22348	8.4379	15.1637	9.85782e-05	0.00511057
VIPR1	-2.8618	4.31362	13.6304	0.000222551	0.0102884	-3.21269	4.31362	15.1275	0.000100491	0.00519118
BIN2	1.51241	3.95439	14.2411	0.000160822	0.00855124	1.86033	3.95439	15.0709	0.000103548	0.00529263
GYG2	-2.55884	3.53759	12.3178	0.000448658	0.0156182	-3.04314	3.53759	14.9769	0.000108837	0.00552405
PYHIN1	2.40663	2.76764	23.9354	9.96229e-07	0.00020368	2.38696	2.76764	14.9604	0.000109793	0.00553738
PRKCH	1.11919	5.07582	9.70917	0.00183351	0.0411439	1.62115	5.07582	14.9449	0.000110697	0.00556015
ITK	2.15377	3.85749	22.1838	2.47752e-06	0.000408678	2.18858	3.85749	14.9295	0.000111603	0.00558629
CLEC7A	1.58562	4.45349	16.9549	3.82781e-05	0.00312174	1.78586	4.45349	14.9058	0.000113013	0.00559896
BDH1	-2.45394	5.05691	16.4552	4.98142e-05	0.00378962	-2.45113	5.05691	14.9119	0.00011265	0.00559896
NLRC3	1.99833	3.49628	22.7022	1.89154e-06	0.000330815	1.98407	3.49628	14.8269	0.000117842	0.00579863
KLK6	4.01351	5.67912	18.1397	2.05282e-05	0.00202712	5.06152	5.67912	14.7902	0.000120158	0.00589263
HHIP	-5.30056	1.99156	20.1233	7.2607e-06	0.000900824	-4.42055	1.99156	14.7252	0.000124371	0.0060583
LILRB1	1.50053	3.72394	13.174	0.000283865	0.0118749	1.89148	3.72394	14.6641	0.000128467	0.00623686
CTSW	2.41427	3.03253	18.8933	1.38234e-05	0.00147545	2.6684	3.03253	14.5745	0.000134723	0.00649854
C17orf60	1.54144	1.13428	10.0325	0.00153803	0.0371482	2.22592	1.13428	14.5485	0.000136601	0.00656588
CHRM3	-3.96873	2.75707	15.0563	0.00010435	0.00633782	-4.0372	2.75707	14.5229	0.000138469	0.0066337
C19orf26	-2.88327	0.403941	14.7901	0.000120163	0.00697717	-2.99635	0.403941	14.475	0.00014203	0.00678195
COBL	-2.09736	5.90367	16.6103	4.59011e-05	0.00360163	-2.06033	5.90367	14.4468	0.000144174	0.00684061
LOC400759	2.71438	1.96491	24.4641	7.57076e-07	0.000171714	2.64871	1.96491	14.369	0.000150255	0.00705856
MYO1F	1.18203	5.01899	9.66995	0.00187307	0.0415106	1.68326	5.01899	14.2792	0.000157593	0.00730871
HLA-DPA1	1.8286	9.56092	13.0229	0.000307698	0.012367	2.3282	9.56092	14.2139	0.000163162	0.00749512
GZMK	1.8178	3.79518	10.9397	0.000941231	0.0264273	2.52092	3.79518	14.1374	0.000169934	0.00775712
CD101	1.79224	2.64564	14.9335	0.000111366	0.00654489	2.11846	2.64564	14.1253	0.000171029	0.00775829
OSCAR	1.65634	2.41996	12.2198	0.000472844	0.0163036	2.1481	2.41996	14.1263	0.000170936	0.00775829
ACSS1	-1.77664	6.50796	13.0924	0.000296492	0.0121578	-1.97958	6.50796	14.0762	0.000175556	0.00792625
C9orf129	-3.84533	0.539179	15.2634	9.35091e-05	0.00592742	-3.80573	0.539179	14.0675	0.000176369	0.00792625
NR1I2	-4.84169	4.08038	15.4343	8.54257e-05	0.00551128	-4.70284	4.08038	14.0693	0.000176197	0.00792625
CD38	2.37797	3.96449	23.6732	1.14159e-06	0.000230158	2.29492	3.96449	14.06	0.000177066	0.00793301
F10	-4.00144	3.28009	10.6578	0.00109606	0.0290866	-4.99466	3.28009	13.9364	0.000189097	0.00836868
QPRT	-2.94529	4.17685	9.746	0.00179713	0.0408501	-3.86425	4.17685	13.8384	0.000199222	0.00871056
RASGRP1	1.94205	4.23064	24.0598	9.33885e-07	0.000199357	1.80529	4.23064	13.8463	0.000198384	0.00871056
ANKRD44	1.2679	3.54607	9.76685	0.00177686	0.0408116	1.77615	3.54607	13.8118	0.000202067	0.00878205
IL12RB1	1.86607	2.74668	19.2845	1.1262e-05	0.00123848	1.92603	2.74668	13.8029	0.000203027	0.00879745
CD3E	1.84945	5.19564	17.7675	2.49606e-05	0.00231302	1.98584	5.19564	13.7879	0.000204652	0.00881524
HMGCS2	-6.45631	7.58329	18.1151	2.07945e-05	0.00203599	-5.42322	7.58329	13.752	0.000208594	0.00887808
RNF186	-4.48093	3.44403	13.098	0.000295615	0.0121578	-4.8068	3.44403	13.753	0.000208492	0.00887808
TFCP2L1	-2.42263	5.13579	9.68698	0.00185578	0.041392	-3.16753	5.13579	13.739	0.000210047	0.00888932
PHGDH	-2.46918	4.82262	10.8235	0.0010022	0.0275529	-3.01503	4.82262	13.7324	0.000210789	0.0088948
IL10	1.58897	0.853105	12.6017	0.0003854	0.0141671	1.99246	0.853105	13.7198	0.000212201	0.00892845
ITGAE	1.83263	4.70065	32.1342	1.43881e-08	5.64479e-06	1.46145	4.70065	13.7061	0.000213758	0.00896797
HCST	1.68009	3.45795	13.804	0.000202903	0.00972012	2.02011	3.45795	13.6888	0.000215735	0.0090248
IFI35	1.34215	4.97421	13.0045	0.000310738	0.0124261	1.62994	4.97421	13.6715	0.000217734	0.00905625
TRHDE	-4.90072	2.56203	14.7261	0.000124313	0.00708855	-4.81567	2.56203	13.6604	0.000219029	0.00908409
ETV7	1.87015	3.74882	15.1051	0.000101686	0.00621531	2.16858	3.74882	13.6315	0.000222418	0.00919834
SP140	1.64498	1.13319	12.0309	0.000523253	0.0177052	2.10923	1.13319	13.6067	0.000225379	0.0092873
IKZF1	1.37091	5.47997	11.3215	0.000766146	0.0230734	1.77621	5.47997	13.5211	0.000235894	0.00956491
COCH	-2.3888	3.75494	10.3084	0.00132426	0.0336066	-2.96898	3.75494	13.4645	0.000243118	0.00972205
SLA2	2.00468	2.70936	19.962	7.89972e-06	0.000956053	2.02419	2.70936	13.475	0.00024176	0.00972205
GBP7	2.96714	1.03107	24.5765	7.1417e-07	0.000164554	2.81874	1.03107	13.3904	0.000252912	0.0100583
ABCD2	2.0261	1.52146	12.5209	0.000402429	0.0145315	2.584	1.52146	13.3611	0.000256895	0.0101567
NKD2	-3.0846	1.75996	11.4236	0.000725159	0.0222818	-3.57323	1.75996	13.3629	0.000256648	0.0101567
GZMB	3.64594	4.86141	59.7187	1.09431e-14	2.32583e-11	2.2411	4.86141	13.3115	0.000263777	0.010293
PIK3CD	1.18819	4.56413	11.2143	0.000811708	0.0238531	1.51544	4.56413	13.238	0.00027433	0.0106475
GPR18	1.91258	1.35859	13.7378	0.000210183	0.00987382	2.29746	1.35859	13.2211	0.000276819	0.0107155
IFI30	1.26581	8.65909	9.84026	0.00170733	0.0399471	1.72245	8.65909	13.1317	0.000290347	0.01115
HLA-DQB1	2.08584	8.24678	19.0854	1.24997e-05	0.00134404	2.13429	8.24678	13.1153	0.000292894	0.0112181
SLFN12L	2.1587	1.55452	20.1703	7.08443e-06	0.00089424	2.155	1.55452	13.1032	0.000294799	0.0112613
KLHL6	1.47786	4.27896	12.3906	0.000431498	0.01524	1.80948	4.27896	13.0438	0.00030429	0.0115934
CCDC109B	1.20721	4.46816	10.6927	0.00107559	0.0287008	1.56366	4.46816	12.9968	0.000312028	0.0117647
HPS5	1.10482	5.16174	13.798	0.000203548	0.00972012	1.25587	5.16174	13.0008	0.000311358	0.0117647
FGD2	1.43079	3.31851	12.3834	0.000433163	0.0152616	1.74367	3.31851	12.9811	0.000314654	0.0118329
USP2	-2.75774	2.23256	12.3316	0.000445355	0.0155778	-2.99707	2.23256	12.9655	0.00031729	0.0119012
ST3GAL5	1.3466	3.7805	11.1842	0.000824973	0.0241438	1.71659	3.7805	12.9604	0.000318151	0.0119028
CD48	1.45528	5.50599	9.75303	0.00179027	0.0408501	1.99613	5.50599	12.9305	0.000323277	0.0120234
GPR141	1.57356	0.827293	10.2183	0.00139051	0.0345853	2.12498	0.827293	12.9221	0.00032473	0.0120234
ABCB6	-1.81998	4.61344	14.7984	0.000119639	0.00697461	-1.80286	4.61344	12.9205	0.000325004	0.0120234
PML	0.932692	6.13672	9.99155	0.0015726	0.0376697	1.228	6.13672	12.9175	0.000325517	0.0120234
CXCR6	2.17229	3.94751	20.8055	5.08377e-06	0.000709577	2.11828	3.94751	12.8765	0.000332729	0.0122586
IL4I1	1.56639	3.70521	11.5284	0.000685419	0.0215358	1.98469	3.70521	12.8657	0.000334659	0.0122985
CD2	2.02439	5.59414	19.3952	1.06274e-05	0.00118667	2.02693	5.59414	12.8462	0.000338156	0.0123646
CAPN13	-5.08022	2.45424	15.5164	8.17924e-05	0.00532421	-4.6112	2.45424	12.8415	0.000339012	0.0123646
MDM2	1.05749	7.25775	9.33468	0.00224857	0.0475113	1.43992	7.25775	12.7617	0.000353796	0.0128072
GDPD2	-4.69334	1.49243	14.9661	0.000109459	0.00648531	-4.37002	1.49243	12.766	0.000352968	0.0128072
TM4SF5	-3.89157	4.18347	19.9452	7.96931e-06	0.000956053	-3.05404	4.18347	12.7344	0.000358994	0.0128931
RASAL3	1.5828	3.58545	14.3484	0.000151912	0.00819758	1.79092	3.58545	12.7354	0.000358807	0.0128931
GOLT1A	-2.7729	3.49267	13.537	0.000233903	0.0104794	-2.81429	3.49267	12.7133	0.00036306	0.0129397
SERPINB2	3.78876	4.95667	15.5995	7.82752e-05	0.00514137	4.70465	4.95667	12.7055	0.000364587	0.0129397
MARCO	2.4599	2.16005	12.9836	0.000314223	0.0125309	3.08378	2.16005	12.6726	0.00037106	0.0131023
HOXA10	-3.38421	4.51105	11.2997	0.000775198	0.0232977	-3.81256	4.51105	12.6702	0.000371524	0.0131023
ETV4	-1.86123	5.1685	9.32711	0.00225789	0.0476388	-2.36708	5.1685	12.6466	0.000376249	0.0132243
SLC20A2	-1.52037	5.71506	13.0482	0.000303574	0.0123091	-1.60226	5.71506	12.5914	0.000387522	0.0135497
SH2D1A	1.96889	2.71016	14.1004	0.000173309	0.0089211	2.2814	2.71016	12.5597	0.000394149	0.0135902
BARX2	-3.9858	3.23459	14.2799	0.000157539	0.00840747	-3.81189	3.23459	12.5288	0.00040072	0.013784
MPV17L	-4.07722	3.5908	12.3178	0.000448662	0.0156182	-4.28848	3.5908	12.5168	0.0004033	0.0138073
SQRDL	1.22411	6.78015	11.3467	0.000755803	0.0228567	1.5117	6.78015	12.4994	0.00040708	0.0138713
TTC22	-2.21174	3.50617	16.2716	5.48801e-05	0.00403963	-2.01882	3.50617	12.4885	0.000409461	0.0139198
CHI3L1	2.52578	6.33107	31.2555	2.26206e-08	8.20901e-06	2.00925	6.33107	12.4733	0.000412815	0.0139733
CLDN3	-3.95499	6.49169	13.5434	0.000233107	0.0104794	-3.90357	6.49169	12.4718	0.000413133	0.0139733
P2RY13	1.74389	4.0632	15.8327	6.91969e-05	0.00478316	1.87552	4.0632	12.4683	0.000413923	0.0139733
ODF3B	1.38003	2.91669	10.1629	0.00143299	0.0354365	1.81289	2.91669	12.4625	0.000415193	0.0139836
GIMAP7	1.50923	4.09112	11.0048	0.000908753	0.0257143	1.91549	4.09112	12.4069	0.000427761	0.0142417
C20orf134	-1.80073	0.995207	9.79792	0.00174709	0.0403834	-2.1989	0.995207	12.3975	0.000429901	0.0142668
KIF12	-2.19587	3.79789	9.74956	0.00179366	0.0408501	-2.68529	3.79789	12.3877	0.000432165	0.0142784
SASH3	1.19782	4.68111	9.2469	0.00235894	0.0489177	1.62681	4.68111	12.385	0.000432799	0.0142784
LPXN	1.39936	4.85076	16.1613	5.8171e-05	0.00420104	1.45242	4.85076	12.2831	0.000457074	0.0148648
UBD	2.96929	8.12773	23.4529	1.28012e-06	0.000251111	2.76516	8.12773	12.2869	0.000456145	0.0148648
CD74	2.07939	12.2057	13.7174	0.000212476	0.00994938	2.42817	12.2057	12.2476	0.000465848	0.0150607
HOXA9	-4.96626	3.30823	10.8616	0.000981776	0.0271264	-5.59	3.30823	12.2426	0.000467101	0.0150677
SLC3A1	-1.94184	5.19169	10.5046	0.0011908	0.0309165	-2.25447	5.19169	12.1796	0.000483156	0.0154143
MCF2L	-1.55934	4.8567	9.68722	0.00185554	0.041392	-1.89688	4.8567	12.1176	0.000499491	0.0157622
GRAP2	2.00172	1.8732	15.3508	8.92815e-05	0.00568426	2.1853	1.8732	12.1081	0.00050204	0.0158083
ADAMDEC1	1.66625	5.82909	11.9284	0.000552854	0.018534	2.0228	5.82909	12.0793	0.00050985	0.0159504
HVCN1	1.26334	3.82878	9.53139	0.00201987	0.044056	1.67567	3.82878	12.0798	0.000509715	0.0159504
GBP2	1.476	6.98144	11.7099	0.000621696	0.0200992	1.78673	6.98144	12.0513	0.000517555	0.0161566
TRAFD1	1.12831	5.7378	14.4258	0.000145788	0.00792606	1.20818	5.7378	12.0067	0.000530083	0.0165122
ALPK1	1.45961	4.72439	18.3872	1.80269e-05	0.0018467	1.4082	4.72439	11.9734	0.000539653	0.0166467
CD40	1.47332	4.67561	11.0882	0.0008688	0.0249733	1.82593	4.67561	11.9678	0.000541282	0.0166467
ATF5	1.07985	4.91182	11.1476	0.000841385	0.0244271	1.30537	4.91182	11.9349	0.000550911	0.0168358
FAM190A	-2.38198	2.02933	12.3701	0.000436263	0.0153336	-2.47075	2.02933	11.9289	0.000552705	0.0168552
GAB3	1.38443	3.26868	11.3492	0.000754818	0.0228567	1.68391	3.26868	11.912	0.000557748	0.0168762
PCSK1N	-5.86641	4.15924	11.8519	0.000576027	0.0190469	-6.0633	4.15924	11.9146	0.000556942	0.0168762
TGM2	1.86717	8.95447	16.6438	4.50985e-05	0.00357715	1.92725	8.95447	11.911	0.000558046	0.0168762
SHISA3	-3.95331	2.12712	14.2164	0.000162944	0.0086011	-3.66896	2.12712	11.8887	0.000564767	0.0169734
CD244	2.4646	1.72338	22.7347	1.85983e-06	0.000330815	2.23291	1.72338	11.8269	0.000583799	0.0174371
TLR2	1.16835	5.16169	10.7326	0.00105262	0.0282437	1.43811	5.16169	11.8132	0.000588111	0.0174939
CD226	1.65032	2.11935	10.1135	0.00147184	0.0359684	2.14935	2.11935	11.7981	0.000592908	0.0175575
XRN1	0.995487	6.49395	11.5523	0.000676654	0.0213599	1.16868	6.49395	11.7508	0.000608165	0.0178707
PDCD1LG2	1.74045	3.40439	14.2836	0.000157227	0.00840747	1.91222	3.40439	11.7453	0.000609978	0.0178877
ICA1	-1.66185	5.45845	13.5426	0.000233211	0.0104794	-1.64522	5.45845	11.7329	0.000614063	0.0178991
TLX1	-3.70626	1.10067	9.50287	0.00205151	0.0445804	-4.44268	1.10067	11.7355	0.000613187	0.0178991
PSME2	1.54897	5.99296	17.8965	2.33245e-05	0.00218437	1.50633	5.99296	11.7367	0.000612786	0.0178991
PROC	-3.85332	2.22382	10.44	0.00123318	0.031683	-4.33614	2.22382	11.723	0.00061731	0.0179576
SLC34A2	3.83302	4.97992	18.3364	1.85135e-05	0.00186626	4.14127	4.97992	11.6968	0.000626093	0.0181043
CCL3	1.49364	3.37359	10.0463	0.00152658	0.0369696	1.92427	3.37359	11.691	0.00062802	0.0181239
ESRRG	-4.34631	2.1657	10.1471	0.00144531	0.0355596	-4.96911	2.1657	11.6841	0.000630381	0.018156
C11orf53	-4.28943	1.55699	10.4899	0.00120032	0.0310585	-4.7906	1.55699	11.675	0.000633467	0.0181939
ESYT3	-2.87807	1.51925	13.0745	0.000299342	0.0122401	-2.82969	1.51925	11.6728	0.000634203	0.0181939
C8orf47	-4.82478	2.42622	19.9521	7.94065e-06	0.000956053	-3.51075	2.42622	11.6682	0.00063578	0.0182031
MIAT	2.70391	3.89255	25.3033	4.89877e-07	0.000119198	2.32978	3.89255	11.6596	0.000638725	0.0182514
FAM3B	-4.66796	5.35415	12.5336	0.000399701	0.0145051	-4.59366	5.35415	11.6197	0.000652575	0.0185377
ATP11C	0.989446	5.21565	9.96481	0.00159561	0.0380951	1.24016	5.21565	11.5886	0.000663583	0.018777
RAP1GAP	-2.69281	5.48886	11.3784	0.000743034	0.0226119	-2.87108	5.48886	11.5766	0.000667858	0.018788
SLC9A7	1.70608	3.29772	13.1676	0.000284836	0.0118813	1.9344	3.29772	11.5767	0.000667833	0.018788
UBASH3A	1.92019	1.7649	13.0186	0.000308408	0.012367	2.21745	1.7649	11.5835	0.000665386	0.018788
VAMP5	1.38892	4.28239	12.4183	0.000425139	0.0150888	1.59273	4.28239	11.566	0.000671684	0.0188591
FAM3D	-3.64805	5.90935	12.5344	0.000399522	0.0145051	-3.61714	5.90935	11.5586	0.000674352	0.0188975
NEK3	-1.46416	4.46772	10.2281	0.00138315	0.0344978	-1.68354	4.46772	11.5407	0.000680906	0.0189713
RRM2B	0.956963	6.13237	10.9472	0.000937437	0.0263718	1.14132	6.13237	11.5424	0.000680257	0.0189713
CD3G	2.01146	2.84858	17.3452	3.11683e-05	0.00274205	2.01647	2.84858	11.5337	0.000683443	0.0190055
LCK	1.78207	4.23343	17.1782	3.40327e-05	0.0028722	1.76931	4.23343	11.4716	0.000706683	0.0194053
PTCH1	-2.56884	5.77618	15.186	9.74233e-05	0.00604358	-2.30258	5.77618	11.4751	0.000705336	0.0194053
REG3A	-6.42322	8.25028	10.5882	0.00113809	0.0299828	-7.01024	8.25028	11.474	0.000705753	0.0194053
TNFAIP2	1.68112	6.90659	13.3512	0.000258257	0.0112578	1.88163	6.90659	11.4703	0.000707178	0.0194053
IFI6	1.83353	7.86313	13.6712	0.000217768	0.0101644	2.03969	7.86313	11.4071	0.000731658	0.019889
SFMBT2	1.57745	2.83608	11.2076	0.00081461	0.0238886	1.90835	2.83608	11.3861	0.000739961	0.0200397
MOGAT3	-3.76986	3.07764	10.8878	0.000968008	0.0269705	-4.04429	3.07764	11.3631	0.000749189	0.0202518
TRAT1	2.06228	2.53243	13.2428	0.000273635	0.0115389	2.35322	2.53243	11.3199	0.000766825	0.0205753
SGSM1	-2.90829	2.2094	14.4811	0.00014157	0.00775483	-2.63752	2.2094	11.3033	0.000773695	0.020691
CXCR3	1.95186	3.09565	13.5896	0.000227448	0.0103561	2.18122	3.09565	11.2901	0.000779226	0.0207927
HES6	-1.97734	3.23411	9.80836	0.0017372	0.0403431	-2.27758	3.23411	11.2258	0.000806685	0.0212169
MEP1A	-4.34131	5.56798	10.5016	0.0011927	0.0309165	-4.71789	5.56798	11.226	0.00080658	0.0212169
PCDH24	-3.40008	5.23143	14.0597	0.000177095	0.00907479	-3.09293	5.23143	11.2255	0.000806817	0.0212169
SLAMF6	1.73527	3.76495	13.5379	0.000233791	0.0104794	1.91002	3.76495	11.1793	0.000827153	0.0216341
GNGT2	1.3857	1.29628	9.87483	0.00167555	0.0394842	1.74861	1.29628	11.1539	0.000838542	0.0218926
CDH17	-3.74128	8.32019	9.6465	0.00189713	0.0418522	-4.28384	8.32019	11.1076	0.000859734	0.0222855
MYO1G	1.38347	3.67775	11.6589	0.000638966	0.0203851	1.60216	3.67775	11.0829	0.000871282	0.0225446
TMEM82	-3.16679	0.699765	11.9303	0.000552297	0.018534	-3.17292	0.699765	11.0646	0.000879907	0.0226467
MAP4K1	1.85916	3.47236	17.7083	2.57494e-05	0.00235081	1.79047	3.47236	11.0354	0.000893876	0.0228718
TNFSF11	-3.02674	2.22057	12.5357	0.000399242	0.0145051	-2.9421	2.22057	11.0302	0.000896381	0.0228718
SCPEP1	1.20193	6.10536	11.1583	0.000836577	0.024385	1.40595	6.10536	11.0354	0.000893907	0.0228718
PSTPIP1	1.75189	2.03518	13.0954	0.000296024	0.0121578	1.94829	2.03518	11.0187	0.000901964	0.02297
DBNDD1	-2.19436	4.28891	12.0349	0.000522135	0.0177052	-2.21429	4.28891	11.008	0.000907211	0.0229905
FMO5	-3.81064	4.87914	21.2709	3.98742e-06	0.000584661	-2.63803	4.87914	10.9896	0.000916255	0.0230451
RAB3B	-3.22049	1.37578	12.7938	0.000347767	0.0133904	-3.07549	1.37578	10.9885	0.00091679	0.0230451
CD52	1.77645	4.89705	15.7431	7.25537e-05	0.00494455	1.80132	4.89705	10.9757	0.000923159	0.0231044
PEG10	-3.70243	4.96788	9.32051	0.00226603	0.0477411	-4.30056	4.96788	10.9653	0.00092833	0.0231939
CTSC	1.2295	8.76448	9.18738	0.0024369	0.0498225	1.57938	8.76448	10.9564	0.000932811	0.0232259
MRC1	1.54651	3.0897	9.53964	0.00201081	0.0439593	1.98066	3.0897	10.9027	0.000960225	0.0237052
MRC1L1	1.54651	3.0897	9.54108	0.00200923	0.0439593	1.98066	3.0897	10.9044	0.00095937	0.0237052
SYT1	-3.81645	3.04461	11.5072	0.000693273	0.0216887	-3.845	3.04461	10.9105	0.000956213	0.0237052
CEACAM21	1.80971	0.446916	14.0317	0.000179755	0.00909171	1.93971	0.446916	10.8961	0.000963644	0.0237089
REEP6	-2.45861	5.58033	9.58413	0.00196267	0.0431516	-2.80676	5.58033	10.8802	0.000971969	0.0238362
SORBS2	-2.73742	4.71926	13.2386	0.000274245	0.0115389	-2.56009	4.71926	10.8271	0.00100026	0.0243619
GGT6	-3.87842	3.78427	9.90142	0.00165152	0.0391123	-4.28555	3.78427	10.8166	0.00100597	0.02446
FAM150A	-2.73989	0.705951	10.6	0.00113089	0.0298474	-2.92308	0.705951	10.807	0.00101119	0.0245048
STAT1	1.93769	9.30072	19.262	1.13951e-05	0.00124369	1.77856	9.30072	10.8093	0.00100989	0.0245048
TRIM2	-1.80615	7.65917	10.4555	0.00122285	0.0315852	-1.96207	7.65917	10.7561	0.00103937	0.0249794
CLEC2D	1.43353	4.82797	20.4057	6.26428e-06	0.00081921	1.24433	4.82797	10.745	0.00104562	0.0250577
DUSP8	-1.6005	4.34642	9.77904	0.00176512	0.0406707	-1.80972	4.34642	10.7442	0.00104608	0.0250577
PVRIG	1.58226	1.88475	10.7841	0.00102373	0.0278634	1.8932	1.88475	10.7072	0.00106719	0.025521
CORO1A	1.17274	5.59432	9.37446	0.0022003	0.0466952	1.46901	5.59432	10.6871	0.00107883	0.0256725
IRF2	0.883826	6.19607	9.40186	0.00216766	0.0462688	1.08894	6.19607	10.6669	0.00109072	0.0258707
MICB	1.59442	3.68654	12.131	0.000495893	0.0169374	1.79152	3.68654	10.6039	0.00112849	0.0265928
WDFY1	0.895685	7.14574	10.0777	0.00150076	0.0364909	1.06379	7.14574	10.5977	0.00113228	0.0266388
WNT4	-3.43731	2.63293	14.1183	0.000171663	0.00891271	-3.00963	2.63293	10.5946	0.00113417	0.0266402
C11orf86	-5.84832	2.12388	15.6007	7.82273e-05	0.00514137	-4.59448	2.12388	10.5848	0.00114019	0.0267383
SLC7A9	-4.94283	3.51323	10.2986	0.00133132	0.033677	-5.20109	3.51323	10.5517	0.00116081	0.0270471
MYO1A	-2.69093	5.37878	10.2576	0.00136124	0.0340745	-2.88506	5.37878	10.5322	0.00117311	0.0272461
GIMAP2	1.46335	3.99665	10.2805	0.00134444	0.0338231	1.7606	3.99665	10.4641	0.00121717	0.0280006
IL21R	1.97982	2.82784	16.7244	4.32223e-05	0.00346638	1.91889	2.82784	10.4288	0.00124068	0.0284065
BIRC3	1.58812	7.40036	14.7601	0.000122093	0.00703187	1.60415	7.40036	10.4121	0.00125195	0.0285295
CD6	1.72713	3.79201	13.9801	0.000184755	0.00921614	1.80361	3.79201	10.3955	0.00126321	0.028696
RAPGEFL1	-2.07441	5.44218	11.4214	0.000726047	0.0222818	-2.08975	5.44218	10.3744	0.00127773	0.0289805
TFF2	-6.95042	7.37354	13.4904	0.000239781	0.0106769	-5.85541	7.37354	10.3626	0.00128594	0.0290922
SOD2	1.2907	8.19542	11.2362	0.000802164	0.0238099	1.46433	8.19542	10.3475	0.00129647	0.029223
HLA-DRA	1.97639	10.9133	12.9549	0.000319085	0.0126294	2.16208	10.9133	10.2891	0.00133818	0.0299669
SLC13A2	-7.12861	3.67592	15.481	8.33409e-05	0.00540079	-5.40828	3.67592	10.2869	0.0013398	0.0299669
TMEM20	-2.2436	3.52031	11.5641	0.000672361	0.02131	-2.22482	3.52031	10.2779	0.00134635	0.0300672
CD80	1.70135	2.50741	13.6327	0.000222283	0.0102884	1.78528	2.50741	10.2639	0.00135656	0.0301559
SCARA3	-2.85647	4.42548	13.7488	0.000208951	0.00984783	-2.51334	4.42548	10.1842	0.00141653	0.0313929
RARRES3	2.5255	6.78054	23.0592	1.57087e-06	0.000299637	2.11186	6.78054	10.1662	0.00143039	0.0316035
ATP2C2	-3.16537	5.01471	11.4506	0.0007147	0.0221207	-3.07759	5.01471	10.1215	0.00146547	0.0319892
HIVEP3	1.19124	3.69691	9.40727	0.00216126	0.0462688	1.45048	3.69691	10.1033	0.00148002	0.0322582
SLC26A3	-4.91535	3.78397	9.28279	0.00231317	0.0485231	-5.39096	3.78397	10.0855	0.00149444	0.032378
GPR171	2.29975	3.15015	22.6677	1.92579e-06	0.000332795	1.90812	3.15015	10.0386	0.00153293	0.0331626
CYTIP	1.21637	4.84243	9.70883	0.00183384	0.0411439	1.45374	4.84243	10.0148	0.00155291	0.0334451
CADPS	-4.09003	3.65948	9.55926	0.00198943	0.0436233	-4.3884	3.65948	10.0089	0.00155783	0.0335015
CST7	1.89829	3.78903	18.3446	1.84336e-05	0.00186626	1.71425	3.78903	10.0015	0.00156412	0.033587
TAP1	1.64064	8.11472	12.7427	0.000357394	0.0136525	1.74818	8.11472	9.95926	0.00160042	0.0341142
HSPA6	2.1828	3.19128	13.299	0.000265541	0.0114379	2.34453	3.19128	9.95509	0.00160405	0.0341414
JAK3	1.5084	4.41111	16.3737	5.20022e-05	0.00387109	1.41002	4.41111	9.95099	0.00160763	0.0341675
CYP2B6	-4.37329	4.08493	10.0444	0.00152809	0.0369696	-4.51063	4.08493	9.94464	0.00161319	0.0341935
SNX20	1.46421	2.50622	9.72261	0.00182015	0.0410524	1.76228	2.50622	9.90112	0.00165179	0.0348508
PARP9	1.14471	7.31786	10.4188	0.00124736	0.0319343	1.30499	7.31786	9.83594	0.00171135	0.0357021
EFHC2	-2.86096	1.32031	10.5584	0.0011566	0.0303602	-2.88626	1.32031	9.83544	0.00171181	0.0357021
CLDN15	-3.27913	5.12514	9.4283	0.00213662	0.0459809	-3.52849	5.12514	9.82891	0.00171791	0.0357778
HLA-DRB1	1.69372	9.30271	11.1437	0.000843183	0.0244304	1.91896	9.30271	9.79706	0.00174791	0.036066
SYNE2	1.66108	7.80526	14.7106	0.000125341	0.00708889	1.63715	7.80526	9.80015	0.00174497	0.036066
SLC25A4	-1.56865	4.93037	11.4549	0.000713055	0.0221169	-1.54525	4.93037	9.79348	0.00175132	0.036066
PPP1R16A	-1.41752	5.012	9.34339	0.00223791	0.047355	-1.5658	5.012	9.78721	0.0017573	0.0360805
GCH1	1.28814	4.89965	14.7547	0.000122441	0.00703187	1.24171	4.89965	9.75716	0.00178625	0.0364687
CNKSR3	-1.79314	4.41625	13.9301	0.000189733	0.00933613	-1.57115	4.41625	9.7274	0.00181541	0.0369601
GSTA1	-5.19104	5.78839	11.2142	0.000811756	0.0238531	-4.82692	5.78839	9.64328	0.00190045	0.0381555
APOBEC3D	1.59035	2.59093	10.8733	0.000975594	0.0270779	1.79375	2.59093	9.58138	0.0019656	0.0390827
CACNG4	-4.03126	1.42768	9.28509	0.00231026	0.0485231	-4.28407	1.42768	9.57902	0.00196814	0.0390827
NCF1	1.51729	2.02958	9.23387	0.00237579	0.0490313	1.84557	2.02958	9.54734	0.00200239	0.0396495
GSTA2	-5.47708	3.21455	10.7464	0.00104483	0.0282436	-5.16146	3.21455	9.45733	0.00210307	0.0411431
FAM26F	2.096	3.75953	19.6295	9.40057e-06	0.00107448	1.79461	3.75953	9.43303	0.00213112	0.0414127
BOK	-1.85945	5.12407	13.8841	0.00019444	0.00950335	-1.60184	5.12407	9.43704	0.00212647	0.0414127
KCNH2	-3.48092	3.64514	14.9457	0.000110652	0.00652935	-2.7431	3.64514	9.44094	0.00212195	0.0414127
KIAA1324	-4.24317	7.62559	13.2524	0.000272233	0.0115389	-3.53401	7.62559	9.43444	0.00212948	0.0414127
NCF1C	1.7467	1.54102	12.2407	0.000467589	0.0161608	1.8538	1.54102	9.38315	0.00218989	0.0422719
TBC1D10C	1.79243	2.39786	13.3378	0.000260108	0.0113046	1.82581	2.39786	9.36949	0.00220627	0.0425315
RIMKLA	-2.52034	3.84754	10.7925	0.00101912	0.0278074	-2.44573	3.84754	9.32841	0.00225629	0.0430951
CYP3A5	-1.97887	5.40913	10.0123	0.00155495	0.0373765	-2.02575	5.40913	9.32425	0.00226141	0.0431362
BCAS1	-3.71578	6.0507	24.209	8.6427e-07	0.000190087	-2.17284	6.0507	9.3134	0.00227484	0.0432786
GNG4	-5.64761	4.66924	10.5463	0.0011642	0.0304385	-5.28608	4.66924	9.21493	0.0024005	0.0451954
DMXL2	0.995842	6.10629	9.86747	0.00168227	0.0395783	1.11917	6.10629	9.18211	0.00244392	0.0456103
RASSF4	1.26094	5.44131	9.38349	0.00218948	0.0465338	1.47151	5.44131	9.1793	0.00244767	0.0456103
FLJ44606	-1.67304	2.59987	9.68364	0.00185916	0.041392	-1.73907	2.59987	9.16583	0.00246576	0.0457711
LOC201651	-4.93627	2.5125	22.06	2.64261e-06	0.000429553	-2.90221	2.5125	9.16187	0.00247109	0.0458115
SPTB	-2.15574	2.22648	10.1799	0.0014198	0.0352305	-2.15301	2.22648	9.13114	0.00251295	0.0462333
APOL6	1.25646	7.91685	9.44136	0.00212146	0.0457579	1.45562	7.91685	9.10456	0.00254973	0.0467912
GKN2	-8.11155	6.92472	9.85954	0.00168954	0.039685	-7.77552	6.92472	9.09159	0.00256787	0.0470495
KCNA3	1.97439	2.83215	14.0386	0.000179092	0.00908985	1.94715	2.83215	9.06864	0.00260031	0.0473009
CD3D	1.9181	3.98176	15.617	7.75526e-05	0.00514043	1.78813	3.98176	9.06085	0.0026114	0.0474431
CHP2	-5.17571	4.22205	9.67719	0.0018657	0.0414252	-5.07429	4.22205	8.98051	0.00272875	0.0490837
RCN1	1.68081	6.9707	20.486	6.00704e-06	0.000799983	1.34797	6.9707	8.96404	0.00275346	0.0493448
CD247	1.62624	2.85599	11.6679	0.000635886	0.0203315	1.71455	2.85599	8.93993	0.00279003	0.0497605
