# Supplementary material for: Differences in Gastric Carcinoma Microenvironment Stratify According to EBV Infection Intensity: Implications for Possible Immune Adjuvant Therapy
Source: PLoS Pathog. 2013 May 9;9(5):e1003341. doi: 10.1371/journal.ppat.1003341 (PMC3649992; doi:10.1371/journal.ppat.1003341)
Supplement: Table S4 — Clinical and demographic information for Vietnamese gastric carcinoma samples. (XLS) [file ppat.1003341.s010.xls]

## Sheet: Sheet1
	Clinical data for RNAs used for real time RT-PCR
	Current Label	Mat_type	Tumor Percent	Cancer_Stage	location	GCI DIAG	Notes	Age	Gender	Ethnicity	RELAPSE	Pathology
	CL9RT431	Tissue RNA	80	STAGE III	Stomach	Adenocarcinoma(STMACH02)		70	MALE	VIETNAMESE	NO
	32LM7410	Tissue RNA	75	STAGE II	Stomach	Adenocarcinoma(STMACH02)		68	FEMALE	VIETNAMESE	NO
	336MH410	Tissue RNA	80	STAGE I	Stomach	Adenocarcinoma(STMACH02)		62	MALE	VIETNAMESE	NO
	3ENVA431	Tissue RNA	85	STAGE II	Stomach	Adenocarcinoma(STMACH02)		65	FEMALE	VIETNAMESE	NO
	8IGVC410	Tissue RNA	70	STAGE IB	Stomach	Adenocarcinoma(STMACH02)		68	MALE	VIETNAMESE	NO
	B38W6431	Tissue RNA	75	STAGE II	Stomach	Adenocarcinoma(STMACH02)		61	MALE	VIETNAMESE	NO
	B87XS431	Tissue RNA	80	STAGE II	Stomach	Adenocarcinoma(STMACH02)		49	FEMALE	VIETNAMESE	NO
	CD36MADC	Tissue RNA	75	STAGE IV	Stomach	Adenocarcinoma(STMACH02)		65	FEMALE	VIETNAMESE	NO
	CZRDPREA	Tissue RNA	60	STAGE II	Stomach	Adenocarcinoma(STMACH02)		70	MALE	HISPANIC/LATINO	YES	Poorly differentiated invasive gastric adenocarcinoma with patchy mild to moderate acute inflammation, and patchy mild to severe chronic inflammation
	DV41B431	Tissue RNA	80	STAGE II	Stomach	Adenocarcinoma(STMACH02)		74	MALE	VIETNAMESE	NO
	FICJG410	Tissue RNA	75	STAGE II	Stomach	Tumor, see comment(STMACH10)	squamous cell carcinoma	53	FEMALE	VIETNAMESE	NO
	IM3FE431	Tissue RNA	70	STAGE III	Stomach	Adenocarcinoma(STMACH02)		35	MALE	VIETNAMESE	NO
	LR1SS431	Tissue RNA	85	STAGE II	Stomach	Adenocarcinoma(STMACH02)		70	MALE	VIETNAMESE	NO
	N8FM1431	Tissue RNA	80	STAGE I	Stomach	Adenocarcinoma(STMACH02)		65	FEMALE	VIETNAMESE	NO
	PGRZ1410	Tissue RNA	80	STAGE II	Stomach	Adenocarcinoma(STMACH02)		35	MALE	VIETNAMESE	NO
	SL3PXRA5	Tissue RNA	65	STAGE IV	Stomach	Tumor, see comment(STMACH10)	adenosquamous carcinoma	82	FEMALE	WHITE/CAUCASIAN	NO
	TR9Y8431	Tissue RNA	85	STAGE II	Stomach	Adenocarcinoma(STMACH02)	mucinous type	56	FEMALE	VIETNAMESE	NO
	VD1RL410	Tissue RNA	90	STAGE II	Stomach	Adenocarcinoma(STMACH02)		61	MALE	VIETNAMESE	NO
	W31AB410	Tissue RNA	90	STAGE I	Stomach	Adenocarcinoma(STMACH02)		54	FEMALE	VIETNAMESE	NO	Adenocarcinoma of the stomach (moderately differentiated) with many lymphocytes
	WZQ1TALM	Tissue RNA	95	STAGE I	Stomach	Adenocarcinoma(STMACH02)		46	MALE	VIETNAMESE	NO	Papillary adenocarcinoma of the stomach (well differentiated) with many lymphocytes
	ZR7PX410	Tissue RNA	90	STAGE IB	Stomach	Adenocarcinoma(STMACH02)		73	MALE	VIETNAMESE	NO
		Note: Yellow samples found to be EBV positive
